# Supplementary material for: Phenotypic Array for Identification and Screening of Antifungals against Aspergillus Isolates from Respiratory Infections in KwaZulu Natal, South Africa
Source: J Fungi (Basel). 2023 May 26;9(6):616. doi: 10.3390/jof9060616 (PMC10303164; doi:10.3390/jof9060616)
Supplement: Supplementary file 1 [file jof-09-00616-s001.zip]

Archive with 1 entries (1 files):
- jof-2313228-supplementary.pdf
